# Supplementary material for: The G8 screening tool enhances prognostic value to ECOG performance status in elderly cancer patients: A retrospective, single institutional study
Source: PLoS One. 2017 Jun 22;12(6):e0179694. doi: 10.1371/journal.pone.0179694 (PMC5480957; doi:10.1371/journal.pone.0179694)
Supplement: S2 Table — (XLSX) [file pone.0179694.s008.xlsx]

## Sheet: Sheet1
Age	Sex	Tumor type	Carcinoma type	TNM stage of solid tumor	ECOG -PS	CCI	G8, item 1	G8, item 2	G8, item 3	G8, item 4	G8, item 5	G8, item 6	No. of prescribed drugs	G8, item 7	G8, item 8	G8, total score	G8, abnormal/normal	Survival time (months)	Dead = 0 Alive = 1 Censored = 1
70	M	Carcinoma	Bile tract	IV	0	0	1	2	2	2	3	1	3	0	2	13	Abnormal	4.23333	0
70	M	Carcinoma	Bile tract	IV	0	0	1	0	2	2	1	0	7	0	2	8	Abnormal	24.5667	1
70	F	Carcinoma	Colorectal	IV	0	0	2	3	2	2	1	0	5	0	2	12	Abnormal	12.8333	1
70	F	Carcinoma	Esophageal	IV	0	0	2	3	2	2	0	0	5	1	2	12	Abnormal	8.4	1
70	M	Carcinoma	Esophageal	IV	0	0	0	0	2	2	1	1	0	0	2	8	Abnormal	10.7333	1
70	M	Carcinoma	Gastric	IV	0	0	1	0	2	2	2	1	1	0	2	10	Abnormal	9.23333	0
70	M	Carcinoma	Gastric	IV	0	0	2	3	2	2	0	1	1	0	2	12	Abnormal	16.6333	1
70	M	Sarcoma		IV	0	0	2	3	2	2	3	1	2	2	2	17	Normal	13.7667	1
70	F	Sarcoma		IV	0	0	2	3	2	2	1	1	1	2	2	15	Normal	11.9	1
70	M	Carcinoma	Colorectal	IV	1	0	0	0	2	2	3	1	3	2	2	12	Abnormal	25.2333	1
70	M	Carcinoma	Gastric	IV	1	0	1	0	2	2	2	1	2	0	2	10	Abnormal	6.96667	1
70	M	Carcinoma	Pancreatic	IV	1	0	1	3	2	2	2	0	7	2	2	14	Abnormal	2.7	0
70	M	Carcinoma	Pancreatic	IV	1	0	2	0	2	2	0	0	6	1	2	9	Abnormal	9.53333	0
70	M	Sarcoma		IV	1	0	2	2	0	2	2	0	4	1	2	11	Abnormal	9.76667	0
70	M	Carcinoma	Esophageal	III	1	0	2	2	2	2	0	0	4	0	2	10	Abnormal	22.7333	1
70	M	Carcinoma	Other caricinomas	III	1	0	2	3	1	2	3	0	5	0	2	13	Abnormal	10.4	0
70	M	Carcinoma	Esophageal	IV	2	0	0	0	2	2	0	1	1	1	2	8	Abnormal	2.23333	0
70	F	Carcinoma	Esophageal	IV	2	0	0	2	1	2	0	0	10	0	2	7	Abnormal	9.7	1
70	F	Sarcoma		IV	3	0	0	0	1	1	0	1	2	0	2	5	Abnormal	1.5	0
70	F	Carcinoma	Primary unknown	IV	unknown	0	1	0	2	2	3	0	8	1	2	11	Abnormal	2.06667	0
70	M	Carcinoma	Duodenal	IV	0	1	2	2	2	2	2	0	10	0	2	12	Abnormal	5.4	0
70	M	Carcinoma	Esophageal	IV	0	1	2	3	2	2	1	0	6	0	2	12	Abnormal	7.8	1
70	F	Carcinoma	Pancreatic	IV	0	1	2	0	2	2	3	0	8	2	2	13	Abnormal	16.1333	0
70	M	Carcinoma	Esophageal	III	0	1	2	3	2	1	1	1	2	1	2	13	Abnormal	27.9	1
71	M	Carcinoma	Colorectal	IV	0	0	2	2	2	2	3	0	10	0.5	2	13.5	Abnormal	15.6	0
71	M	Carcinoma	Esophageal	IV	0	0	2	2	2	2	2	1	3	0	2	13	Abnormal	6.9	1
71	M	Carcinoma	Pancreatic	IV	0	0	2	3	2	2	1	1	0	2	2	15	Normal	4.66667	1
71	F	Carcinoma	Bile tract	IV	1	0	1	0	1	2	2	0	9	0	2	8	Abnormal	3.1	0
71	M	Carcinoma	Bile tract	IV	1	0	2	0	2	2	1	1	0	2	2	12	Abnormal	8.06667	1
71	F	Carcinoma	Colorectal	IV	1	0	1	2	2	2	0	0	5	0.5	2	9.5	Abnormal	10.6667	0
71	M	Carcinoma	Colorectal	IV	1	0	2	3	2	2	3	1	2	2	2	17	Normal	8.73333	1
71	F	Carcinoma	Gastric	IV	1	0	0	2	1	2	2	0	6	0	2	9	Abnormal	4.76667	0
71	M	Carcinoma	Pancreatic	IV	1	0	0	0	2	2	0	1	2	2	2	9	Abnormal	2.26667	0
71	F	Carcinoma	Pancreatic	IV	1	0	2	0	2	2	2	0	6	2	2	12	Abnormal	1.56667	0
71	M	Carcinoma	Pancreatic	IV	1	0	1	0	2	2	3	1	0	0	2	11	Abnormal	1.76667	0
71	M	Carcinoma	Pancreatic	IV	1	0	1	2	2	2	1	0	7	0	2	10	Abnormal	9.03333	0
71	F	Carcinoma	Primary unknown	IV	1	0	1	0	2	0	0	0	4	1	2	6	Abnormal	7.73333	1
71	F	Carcinoma	Other caricinomas	IV	1	0	0	0	2	2	3	1	3	0	2	10	Abnormal	15.3667	0
71	M	Carcinoma	Other caricinomas	IV	1	0	1	3	2	2	1	1	3	2	2	14	Abnormal	13.0667	1
71	F	Other malignant tumor		IV	1	0	2	3	2	2	2	0	10	2	2	15	Normal	9.56667	0
71	M	Carcinoma	Esophageal	III	1	0	1	0	2	2	1	0	5	0	2	8	Abnormal	14.0333	0
71	M	Carcinoma	Esophageal	III	1	0	0	0	2	2	1	0	10	2	2	9	Abnormal	9.33333	1
71	F	Sarcoma		III	1	0	2	3	2	2	3	0	6	1	2	15	Normal	16.7667	1
71	M	Carcinoma	Gastric	IV	3	0	0	0	1	2	0	1	1	0.5	2	6.5	Abnormal	5.53333	0
71	F	Carcinoma	Colorectal	IV	0	1	2	3	2	2	3	0	6	2	2	16	Normal	1.83333	1
71	M	Carcinoma	Pancreatic	IV	0	1	2	3	2	2	3	0	8	2	2	16	Normal	26.9667	1
71	M	Carcinoma	Pancreatic	IV	0	1	2	3	2	2	3	0	9	0	2	14	Abnormal	15.1667	1
71	F	Other malignant tumor		IV	0	1	2	3	2	2	0	0	9	1	2	12	Abnormal	7.9	1
71	M	Carcinoma	Colorectal	IV	1	1	1	2	2	2	2	1	2	0	2	12	Abnormal	12.1	0
71	M	Carcinoma	Esophageal	III	1	1	2	2	2	2	0	0	5	0	2	10	Abnormal	19.9667	0
71	M	Carcinoma	Esophageal	IV	4	1	0	0	0	2	2	0	5	2	2	8	Abnormal	3.36667	0
72	M	Carcinoma	Colorectal	IV	0	0	2	0	2	2	3	1	3	1	2	13	Abnormal	20.4	0
72	F	Carcinoma	Colorectal	IV	0	0	2	3	2	2	3	1	2	1	2	16	Normal	25.7	1
72	M	Carcinoma	Esophageal	IV	0	0	1	2	2	2	1	1	0	1	2	12	Abnormal	13.5333	1
72	M	Carcinoma	Gastric	IV	0	0	1	0	2	2	3	1	2	1	2	12	Abnormal	8.63333	1
72	M	Carcinoma	Gastric	IV	0	0	2	3	2	2	3	1	2	0	2	15	Normal	0	1
72	M	Carcinoma	Head and Neck	IV	0	0	2	2	2	2	1	0	7	2	2	13	Abnormal	12	1
72	M	Carcinoma	Pancreatic	IV	0	0	1	0	2	2	0	1	3	0	2	8	Abnormal	24.8333	0
72	F	Carcinoma	Pancreatic	IV	0	0	1	0	2	2	3	0	10	1	2	11	Abnormal	28.8333	1
72	F	Carcinoma	Pancreatic	IV	0	0	1	0	2	2	1	0	5	2	2	10	Abnormal	20.3	1
72	M	Carcinoma	Colorectal	III	0	0	2	3	2	2	2	1	1	2	2	16	Normal	21	1
72	M	Carcinoma	Gastric	III	0	0	2	3	2	2	3	1	3	2	2	17	Normal	23.8333	1
72	M	Carcinoma	Colorectal	IV	1	0	1	0	2	2	0	0	5	1	2	8	Abnormal	3.03333	1
72	F	Carcinoma	Esophageal	IV	1	0	0	0	2	2	2	0	7	2	2	10	Abnormal	3.93333	0
72	F	Carcinoma	Gastric	IV	1	0	0	0	2	2	3	0	6	0	2	9	Abnormal	7.43333	0
72	M	Carcinoma	Gastric	IV	1	0	0	0	2	2	1	1	2	0	2	8	Abnormal	19.4	0
72	M	Carcinoma	Head and Neck	IV	1	0	1	2	2	2	2	0	5	0	2	11	Abnormal	3.4	0
72	M	Carcinoma	Head and Neck	IV	1	0	2	3	2	2	2	1	1	1	2	15	Normal	3.2	0
72	F	Carcinoma	Primary unknown	IV	1	0	0	3	2	2	3	0	5	1	2	13	Abnormal	17.6	1
72	F	Carcinoma	Primary unknown	IV	1	0	1	3	2	2	1	0	4	0	2	11	Abnormal	6.5	1
72	F	Sarcoma		II	1	0	2	3	2	2	2	0	7	0	2	13	Abnormal	18.8	0
72	F	Carcinoma	Colorectal	IV	0	1	2	3	2	2	2	0	14	1	2	14	Abnormal	10.4333	0
72	M	Carcinoma	Colorectal	IV	0	1	2	0	2	2	0	0	9	0.5	2	8.5	Abnormal	28.4	0
72	M	Carcinoma	Head and Neck	IV	0	1	2	3	2	2	3	0	5	0.5	2	14.5	Normal	9.96667	1
72	F	Other malignant tumor		IV	0	1	2	3	2	2	3	0	7	1	2	15	Normal	8.16667	1
72	F	Carcinoma	Colorectal	III	0	1	1	0	2	2	2	1	0	2	2	12	Abnormal	25.6667	1
72	F	Carcinoma	Esophageal	IV	1	1	0	0	2	2	1	1	3	2	2	10	Abnormal	7.56667	0
72	M	Carcinoma	Head and Neck	IV	1	1	2	3	2	2	1	0	11	0	2	12	Abnormal	18.0667	0
72	M	Carcinoma	Pancreatic	IV	1	1	0	0	2	2	0	0	8	2	2	8	Abnormal	22.9333	1
72	M	Carcinoma	Esophageal	IV	2	1	0	0	1	2	0	1	2	2	2	8	Abnormal	8.73333	1
72	M	Carcinoma	Esophageal	IV	1	4	0	0	2	2	3	0	5	0	2	9	Abnormal	2.7	0
73	F	Carcinoma	Esophageal	IV	0	0	1	0	2	2	0	1	0	0.5	2	8.5	Abnormal	8.5	1
73	M	Carcinoma	Gastric	IV	0	0	2	3	2	2	3	1	3	2	2	17	Normal	7.33333	0
73	M	Sarcoma		IV	0	0	2	3	2	2	3	0	4	1	2	15	Normal	21.9333	1
73	M	Carcinoma	Colorectal	III	0	0	1	0	2	2	3	1	1	1	2	12	Abnormal	7.23333	1
73	F	Carcinoma	Other caricinomas	III	0	0	2	3	2	2	1	1	1	1	2	14	Abnormal	11	1
73	M	Carcinoma	Colorectal	IV	1	0	0	0	2	2	3	0	5	2	2	11	Abnormal	6.7	0
73	M	Carcinoma	Gastric	IV	1	0	2	3	2	2	3	0	4	2	2	16	Normal	24.3667	1
73	F	Carcinoma	Pancreatic	IV	1	0	1	3	2	2	2	0	5	2	2	14	Abnormal	1.93333	0
73	F	Carcinoma	Primary unknown	IV	1	0	1	2	1	2	1	0	4	2	2	11	Abnormal	8	0
73	M	Sarcoma		IV	1	0	1	0	2	2	1	1	2	2	2	11	Abnormal	5.73333	0
73	M	Carcinoma	Esophageal	III	1	0	1	2	2	2	3	0	4	2	2	14	Abnormal	4.03333	1
73	M	Carcinoma	Esophageal	III	2	0	0	0	1	2	0	1	1	2	2	8	Abnormal	12.7	1
73	M	Carcinoma	Esophageal	III	2	0	1	0	1	2	0	0	8	0	2	6	Abnormal	13.4	1
73	F	Carcinoma	Primary unknown	IV	3	0	2	3	1	2	2	0	5	0	2	12	Abnormal	10.4	0
73	F	Carcinoma	Colorectal	IV	0	1	2	3	2	2	3	0	10	1	2	15	Normal	5.7	0
73	F	Sarcoma		IV	0	1	2	3	2	2	2	0	12	0	2	13	Abnormal	5.83333	1
73	M	Carcinoma	Esophageal	IV	1	1	2	0	2	2	2	0	8	1	2	11	Abnormal	6.96667	0
73	M	Carcinoma	Bile tract	IV	2	1	2	0	1	2	2	0	6	0	2	9	Abnormal	15.4333	0
73	F	Carcinoma	Bile tract	IV	0	2	2	2	2	2	0	0	4	0	2	10	Abnormal	10.1	0
73	M	Carcinoma	Head and Neck	IV	0	2	1	2	2	2	1	0	9	1	2	11	Abnormal	0.933333	1
74	M	Carcinoma	Esophageal	IV	0	0	2	2	2	2	0	0	4	1	2	11	Abnormal	16.1	1
74	M	Carcinoma	Gastric	IV	0	0	0	0	2	2	1	1	0	1	2	9	Abnormal	4.4	1
74	F	Carcinoma	Pancreatic	IV	0	0	1	0	2	2	0	1	3	2	2	10	Abnormal	3.6	0
74	M	Carcinoma	Esophageal	II	0	0	2	1	2	2	3	0	6	0.5	2	12.5	Abnormal	13.7333	1
74	M	Carcinoma	Esophageal	II	0	0	2	3	2	2	2	0	7	1	2	14	Abnormal	5.6	1
74	M	Carcinoma	Bile tract	IV	1	0	1	0	2	2	1	1	1	2	2	11	Abnormal	7.36667	1
74	M	Carcinoma	Esophageal	IV	1	0	1	0	2	2	1	0	5	0	2	8	Abnormal	6.33333	0
74	F	Carcinoma	Esophageal	IV	1	0	1	2	2	2	1	1	1	0	2	11	Abnormal	20.5333	1
74	M	Carcinoma	Esophageal	IV	1	0	1	0	2	2	1	1	1	0.5	2	9.5	Abnormal	12.7333	1
74	F	Carcinoma	Esophageal	IV	1	0	0	0	2	2	0	1	2	0	2	7	Abnormal	6.16667	1
74	M	Carcinoma	Gastric	IV	1	0	2	0	2	2	1	0	5	2	2	11	Abnormal	6.9	1
74	M	Carcinoma	Head and Neck	IV	1	0	2	3	1	2	3	0	12	0	2	13	Abnormal	9.96667	0
74	M	Carcinoma	Head and Neck	IV	1	0	0	0	2	2	0	0	8	0	2	6	Abnormal	13.6667	1
74	M	Carcinoma	Pancreatic	IV	1	0	2	3	2	2	1	0	10	1	2	13	Abnormal	16.3667	0
74	M	Carcinoma	Pancreatic	IV	1	0	0	0	2	2	2	1	2	0	2	9	Abnormal	7.7	0
74	M	Other malignant tumor		IV	1	0	1	2	2	2	3	0	4	1	2	13	Abnormal	17.8667	1
74	M	Carcinoma	Gastric	IV	2	0	0	0	1	2	0	0	4	0	2	5	Abnormal	7	1
74	F	Carcinoma	Pancreatic	IV	1	1	0	0	2	2	2	0	5	2	2	10	Abnormal	12.5667	0
74	M	Carcinoma	Esophageal	IV	2	2	2	0	1	2	3	0	7	0	2	10	Abnormal	6.36667	0
74	M	Carcinoma	Esophageal	IV	3	3	0	0	0	0	0	0	11	0.5	2	2.5	Abnormal	2.66667	0
75	F	Carcinoma	Bile tract	IV	0	0	2	3	2	2	3	1	1	0	2	15	Normal	12.6	1
75	M	Carcinoma	Colorectal	IV	0	0	2	3	2	2	3	0	5	1	2	15	Normal	14.4667	1
75	F	Carcinoma	Head and Neck	IV	0	0	2	3	2	2	0	1	3	1	2	13	Abnormal	18.5667	1
75	F	Sarcoma		IV	0	0	2	3	2	2	3	1	0	2	2	17	Normal	22.1667	1
75	M	Sarcoma		II	0	0	2	0	2	2	1	0	5	1	2	10	Abnormal	5.36667	1
75	F	Carcinoma	Bile tract	IV	1	0	1	3	2	2	1	1	1	2	2	14	Abnormal	0.933333	1
75	F	Carcinoma	Esophageal	IV	1	0	2	3	2	2	1	0	12	1	2	13	Abnormal	0.9	0
75	F	Carcinoma	Gastric	IV	1	0	2	0	2	2	1	1	0	2	2	12	Abnormal	8.8	0
75	M	Carcinoma	Head and Neck	IV	1	0	1	0	1	2	3	0	8	1	2	10	Abnormal	10.9333	0
75	F	Carcinoma	Pancreatic	IV	1	0	1	0	1	1	2	0	9	0.5	2	7.5	Abnormal	2.86667	0
75	M	Carcinoma	Esophageal	III	1	0	1	0	2	2	2	0	8	0	2	9	Abnormal	9.6	1
75	M	Carcinoma	Colorectal	IV	3	0	0	0	0	2	2	0	7	0	2	6	Abnormal	1.26667	0
75	M	Carcinoma	Gastric	IV	3	0	0	0	2	2	1	1	0	1	2	9	Abnormal	3.93333	0
75	M	Carcinoma	Esophageal	IV	1	1	0	0	2	2	3	0	5	2	2	11	Abnormal	7.26667	0
75	M	Carcinoma	Gastric	IV	1	1	2	3	2	2	2	0	6	2	2	15	Normal	16.3667	0
75	M	Carcinoma	Gastric	IV	1	1	1	2	2	2	0	0	4	1	2	10	Abnormal	4.56667	1
75	M	Carcinoma	Other caricinomas	IV	1	1	2	3	2	2	2	0	6	2	2	15	Normal	11.0667	1
75	M	Carcinoma	Esophageal	III	1	1	0	0	2	2	1	0	7	2	2	9	Abnormal	12.7	1
75	M	Carcinoma	Gastric	IV	2	1	0	0	2	2	0	0	9	0	2	6	Abnormal	5.13333	1
75	M	Carcinoma	Esophageal	III	2	1	2	3	2	2	1	0	7	2	2	14	Abnormal	8.8	1
75	M	Carcinoma	Bile tract	IV	3	1	0	0	1	2	1	1	12	0	2	7	Abnormal	1.36667	0
76	M	Carcinoma	Colorectal	IV	0	0	2	3	2	2	0	0	10	1	2	12	Abnormal	17.1	1
76	M	Carcinoma	Colorectal	IV	0	0	2	2	2	2	3	1	0	2	2	16	Normal	11.4667	1
76	M	Carcinoma	Gastric	IV	0	0	2	3	2	2	1	0	5	2	2	14	Abnormal	4.93333	1
76	F	Carcinoma	Other caricinomas	IV	0	0	2	3	2	2	2	1	3	2	2	16	Normal	7	1
76	M	Other malignant tumor		IV	0	0	2	3	2	2	3	0	5	1	2	15	Normal	7.2	1
76	F	Hematological malignancy			0	0	2	3	2	2	1	0	6	1	2	13	Abnormal	21	1
76	M	Carcinoma	Bile tract	IV	1	0	1	0	2	2	3	0	7	0	2	10	Abnormal	15.1667	1
76	M	Carcinoma	Esophageal	IV	1	0	0	0	2	2	0	0	8	0	2	6	Abnormal	4.23333	0
76	M	Carcinoma	Pancreatic	IV	1	0	1	0	2	2	2	0	4	2	2	11	Abnormal	14.5667	1
76	F	Carcinoma	Primary unknown	IV	1	0	1	0	2	2	3	0	10	0	2	10	Abnormal	2.23333	1
76	F	Sarcoma		IV	1	0	2	2	2	2	0	1	1	2	2	13	Abnormal	4.86667	0
76	M	Carcinoma	Colorectal	IV	0	1	2	3	2	2	1	0	6	1	2	13	Abnormal	7.13333	0
76	M	Carcinoma	Esophageal	IV	0	1	2	3	2	2	3	0	7	1	2	15	Normal	17.0667	1
76	M	Carcinoma	Other caricinomas	IV	0	1	2	3	2	2	3	0	7	1	2	15	Normal	9.66667	1
76	M	Carcinoma	Colorectal	IV	1	1	2	3	2	2	2	0	5	2	2	15	Normal	18.8	1
76	F	Carcinoma	Esophageal	IV	1	1	0	0	2	2	1	1	1	0	2	8	Abnormal	4.1	0
76	M	Carcinoma	Pancreatic	IV	1	1	1	0	2	2	1	0	13	0	2	8	Abnormal	2.23333	0
76	F	Carcinoma	Pancreatic	IV	1	1	2	2	2	2	3	0	8	1	2	14	Abnormal	10.9	0
76	M	Carcinoma	Gastric	IV	2	3	2	3	1	2	1	0	11	0	2	11	Abnormal	3.76667	0
77	M	Carcinoma	Gastric	IV	0	0	2	3	2	2	0	0	4	1	2	12	Abnormal	5.36667	1
77	M	Carcinoma	Pancreatic	IV	0	0	2	3	2	2	3	1	3	2	2	17	Normal	2.1	0
77	M	Sarcoma		IV	0	0	2	3	2	2	3	1	2	1	2	16	Normal	4.63333	0
77	F	Other malignant tumor		IV	0	0	1	0	2	2	3	1	3	1	2	12	Abnormal	7.13333	1
77	M	Carcinoma	Duodenal	IV	1	0	1	0	2	2	1	1	2	1	2	10	Abnormal	3.4	0
77	M	Carcinoma	Gastric	IV	1	0	0	0	2	2	2	0	5	0	2	8	Abnormal	2.56667	0
77	M	Carcinoma	Gastric	IV	1	0	0	0	2	2	2	1	1	2	2	11	Abnormal	8.66667	1
77	F	Carcinoma	Pancreatic	IV	1	0	0	0	2	2	0	0	6	0	2	6	Abnormal	4.26667	0
77	M	Carcinoma	Other caricinomas	IV	1	0	2	0	2	2	2	1	4	0	2	11	Abnormal	5.5	0
77	F	Other malignant tumor		IV	1	0	2	3	2	2	3	1	0	0	2	15	Normal	19	1
77	M	Carcinoma	Colorectal	IV	2	0	2	3	1	2	0	0	8	0	2	10	Abnormal	15.7667	0
77	M	Carcinoma	Colorectal	IV	2	0	0	0	1	2	0	0	7	2	2	7	Abnormal	4.66667	1
77	M	Carcinoma	Colorectal	IV	0	1	1	3	2	2	1	0	4	0.5	2	11.5	Abnormal	15.9667	1
77	M	Carcinoma	Esophageal	IV	2	1	0	0	2	2	0	1	2	0.5	2	7.5	Abnormal	8.46667	0
78	M	Carcinoma	Bile tract	IV	0	0	2	3	2	2	1	1	2	2	2	15	Normal	25.5667	0
78	F	Carcinoma	Bile tract	IV	0	0	2	3	2	2	3	0	4	2	2	16	Normal	6.53333	1
78	M	Carcinoma	Colorectal	IV	0	0	2	3	2	2	2	1	0	2	2	16	Normal	19.2667	0
78	M	Carcinoma	Esophageal	IV	0	0	2	3	2	2	1	0	4	2	2	14	Abnormal	5.73333	1
78	M	Carcinoma	Gastric	IV	0	0	2	3	2	2	1	0	5	1	2	13	Abnormal	17.1333	0
78	F	Carcinoma	Other caricinomas	IV	0	0	2	3	2	2	1	1	2	2	2	15	Normal	8.5	1
78	M	Other malignant tumor		IV	0	0	2	2	2	2	3	0	9	2	2	15	Normal	24.0333	1
78	M	Carcinoma	Bile tract	IV	1	0	1	3	2	0	2	0	7	2	2	12	Abnormal	16.0667	0
78	M	Carcinoma	Colorectal	IV	1	0	0	0	1	0	2	1	3	0	2	6	Abnormal	4.73333	0
78	M	Carcinoma	Head and Neck	IV	1	0	2	3	2	2	0	0	8	0	2	11	Abnormal	10.9667	1
78	F	Carcinoma	Pancreatic	IV	1	0	1	3	2	2	2	1	2	1	2	14	Abnormal	2.06667	0
78	F	Carcinoma	Head and Neck	II	1	0	2	3	1	2	3	0	10	0	2	13	Abnormal	13.6333	1
78	M	Carcinoma	Esophageal	IV	3	0	0	0	1	2	0	1	0	2	2	8	Abnormal	2.23333	0
78	F	Carcinoma	Esophageal	IV	3	0	0	0	1	2	0	1	3	0	2	6	Abnormal	1.83333	0
78	M	Carcinoma	Colorectal	IV	0	1	2	3	2	2	1	1	3	2	2	15	Normal	7.76667	1
78	M	Sarcoma		IV	0	1	2	3	2	2	3	0	15	1	2	15	Normal	13.3333	0
78	M	Sarcoma		IV	1	1	2	2	1	2	2	0	5	1	2	12	Abnormal	9.7	0
78	M	Carcinoma	Gastric	IV	2	1	1	0	1	2	3	1	2	1	2	11	Abnormal	1.36667	0
78	M	Carcinoma	Pancreatic	IV	0	2	2	3	2	2	3	0	7	2	2	16	Normal	1.26667	0
79	F	Carcinoma	Bile tract	IV	0	0	2	0	2	2	1	0	7	2	2	11	Abnormal	5.6	1
79	M	Carcinoma	Esophageal	IV	0	0	1	0	2	2	2	1	5	2	2	12	Abnormal	11	1
79	F	Carcinoma	Gastric	IV	0	0	1	2	2	2	3	0	5	2	2	14	Abnormal	3.26667	0
79	M	Carcinoma	Gastric	IV	0	0	2	3	2	2	2	0	8	2	2	15	Normal	13.3	0
79	M	Carcinoma	Gastric	IV	0	0	2	3	2	2	0	0	5	1	2	12	Abnormal	14.6333	0
79	F	Carcinoma	Gastric	IV	0	0	1	2	2	2	1	0	5	0	2	10	Abnormal	14.6	0
79	F	Carcinoma	Gastric	IV	1	0	2	3	2	2	0	0	11	0	2	11	Abnormal	1.66667	0
79	M	Carcinoma	Esophageal	III	1	0	1	2	2	2	3	0	5	2	2	14	Abnormal	6.76667	1
79	F	Sarcoma		IV	2	0	2	3	1	2	0	0	7	0	2	10	Abnormal	7.43333	1
79	F	Carcinoma	Esophageal	IV	0	1	0	0	2	2	1	0	8	0	2	7	Abnormal	1.63333	1
79	M	Carcinoma	Pancreatic	IV	0	1	0	0	2	2	1	0	4	1	2	8	Abnormal	3.53333	0
79	M	Hematological malignancy			4	2	1	2	1	2	1	0	10	0	2	9	Abnormal	1.6	0
79	M	Carcinoma	Esophageal	III	1	3	0	0	1	2	0	0	11	1	2	6	Abnormal	2.13333	0
80	F	Carcinoma	Colorectal	IV	0	0	2	2	2	2	3	0	4	2	1	14	Abnormal	12.8667	1
80	F	Carcinoma	Colorectal	IV	0	0	2	3	2	2	0	0	8	1	1	11	Abnormal	6.4	1
80	F	Hematological malignancy			0	0	2	3	2	2	2	0	8	1	1	13	Abnormal	13.2333	1
80	F	Carcinoma	Bile tract	IV	1	0	1	2	2	2	2	1	2	2	1	13	Abnormal	15.1667	1
80	M	Carcinoma	Pancreatic	IV	1	0	2	3	2	2	2	0	6	2	1	14	Abnormal	14.0333	1
80	F	Carcinoma	Primary unknown	IV	1	0	0	0	2	2	0	0	4	1	1	6	Abnormal	5.26667	1
80	M	Carcinoma	Other caricinomas	IV	1	0	1	0	2	2	1	1	3	2	1	10	Abnormal	1.8	0
80	F	Carcinoma	Other caricinomas	IV	1	0	2	3	2	2	3	0	9	0	1	13	Abnormal	10.0667	0
80	M	Carcinoma	Gastric	IV	2	0	1	0	1	2	3	1	1	2	1	11	Abnormal	1.03333	0
80	M	Carcinoma	Gastric	IV	4	0	0	0	0	2	1	1	3	0	1	5	Abnormal	2.73333	0
80	M	Carcinoma	Esophageal	IV	0	1	2	3	2	2	2	1	1	1	1	14	Abnormal	7.16667	0
80	M	Carcinoma	Esophageal	IV	1	1	1	0	2	2	1	0	10	0.5	1	7.5	Abnormal	4.26667	0
80	M	Carcinoma	Esophageal	IV	1	1	1	0	2	2	3	0	10	2	1	11	Abnormal	10.9	1
80	M	Carcinoma	Pancreatic	IV	1	1	2	3	2	2	1	0	11	1	1	12	Abnormal	6.9	0
80	M	Carcinoma	Primary unknown	IV	1	1	2	2	2	2	0	0	5	0	1	9	Abnormal	7	0
80	M	Carcinoma	Primary unknown	IV	1	3	2	3	1	2	2	0	10	2	1	13	Abnormal	3.16667	1
81	F	Other malignant tumor		IV	0	0	2	3	2	2	2	0	5	0	1	12	Abnormal	14.2	0
81	F	Other malignant tumor		IV	0	0	2	3	2	2	1	1	3	2	1	14	Abnormal	26.5	1
81	M	Carcinoma	Gastric	II	0	0	2	3	2	2	3	1	0	1	1	15	Normal	20.5333	1
81	M	Carcinoma	Pancreatic	IV	1	0	1	0	2	2	1	0	5	2	1	9	Abnormal	9.56667	0
81	M	Carcinoma	Esophageal	III	1	0	1	0	2	2	1	1	2	2	1	10	Abnormal	10.5333	1
81	F	Other malignant tumor		unknown	2	0	1	3	1	2	3	0	5	0	1	11	Abnormal	1.73333	1
81	M	Carcinoma	Esophageal	IV	2	0	2	0	0	2	2	0	10	1	1	8	Abnormal	6.7	1
81	F	Carcinoma	Primary unknown	IV	2	0	1	2	2	1	1	0	14	0.5	1	8.5	Abnormal	19.8667	1
81	M	Carcinoma	Head and Neck	IV	3	0	2	2	1	2	1	1	2	2	1	12	Abnormal	6.8	0
81	F	Carcinoma	Colorectal	IV	1	3	1	3	2	2	3	0	7	0	1	12	Abnormal	3.03333	0
82	M	Carcinoma	Esophageal	IV	1	0	1	0	2	2	0	1	3	1	1	8	Abnormal	7.46667	0
82	M	Carcinoma	Gastric	IV	1	0	0	0	2	2	2	0	6	1	1	8	Abnormal	5.23333	0
82	M	Carcinoma	Pancreatic	IV	1	0	2	2	2	2	3	0	6	2	1	14	Abnormal	4.43333	0
82	F	Carcinoma	Primary unknown	IV	1	0	1	0	2	2	1	0	5	1	1	8	Abnormal	3.96667	0
82	M	Carcinoma	Esophageal	III	1	0	0	0	2	2	1	0	4	0	1	6	Abnormal	0.333333	1
82	M	Carcinoma	Gastric	III	1	0	1	0	2	2	2	0	5	2	1	10	Abnormal	6.66667	0
82	M	Sarcoma		III	2	0	1	3	1	2	3	0	7	2	1	13	Abnormal	1.16667	1
82	F	Carcinoma	Esophageal	III	1	1	2	3	2	2	3	0	11	2	1	15	Normal	4.96667	0
82	M	Other malignant tumor		IV	4	1	0	1	0	1	3	0	4	0.5	1	6.5	Abnormal	1	0
82	M	Carcinoma	Esophageal	IV	1	2	2	2	2	2	3	0	6	1	1	13	Abnormal	6.96667	1
82	M	Carcinoma	Esophageal	II	2	3	2	0	1	1	0	1	2	1	1	7	Abnormal	12.4667	1
83	M	Carcinoma	Colorectal	IV	0	0	2	3	2	2	1	0	6	2	1	13	Abnormal	8.83333	1
83	M	Other malignant tumor		IV	0	0	2	3	2	2	3	1	0	0	1	14	Abnormal	18.2	1
83	M	Carcinoma	Gastric	IV	2	0	2	0	1	2	3	0	9	2	1	11	Abnormal	12.0333	1
83	F	Carcinoma	Pancreatic	IV	3	0	1	2	1	2	3	0	9	0	1	10	Abnormal	3.36667	0
83	F	Carcinoma	Pancreatic	IV	0	1	2	0	2	2	2	0	5	2	1	11	Abnormal	4.2	0
83	M	Carcinoma	Bile tract	IV	1	2	2	3	2	2	3	0	10	2	1	15	Normal	6.1	1
84	M	Carcinoma	Primary unknown	IV	3	1	2	3	1	1	2	0	3	2	1	12	Abnormal	20.6	1
84	M	Carcinoma	Primary unknown	IV	3	2	1	1	0	1	3	0	10	0.5	1	7.5	Abnormal	1.46667	0
85	M	Carcinoma	Gastric	IV	1	0	1	0	2	2	3	1	3	2	1	12	Abnormal	4.23333	0
85	F	Carcinoma	Colorectal	IV	4	0	1	2	0	2	3	0	5	0	1	9	Abnormal	1.5	0
85	F	Carcinoma	Colorectal	IV	1	1	2	3	1	1	3	0	8	1	1	12	Abnormal	11.7	0
85	F	Carcinoma	Other caricinomas	IV	1	1	2	3	2	2	0	0	12	2	1	12	Abnormal	0.233333	1
86	M	Carcinoma	Esophageal	IV	3	0	1	2	1	0	0	0	8	0	0	4	Abnormal	0.3	1
87	F	Carcinoma	Gastric	IV	3	0	0	0	1	2	1	0	7	0	0	4	Abnormal	1.1	0
87	M	Hematological malignancy			1	1	2	2	2	1	1	0	9	1	0	9	Abnormal	26.9	1
87	F	Carcinoma	Primary unknown	IV	3	2	0	0	0	0	0	1	2	0.5	0	1.5	Abnormal	0.933333	0
88	M	Carcinoma	Other caricinomas	IV	2	0	1	1	2	2	1	0	7	1	0	8	Abnormal	3	0
88	F	Hematological malignancy			3	0	2	3	1	2	2	1	1	1	0	12	Abnormal	10	0
89	M	Carcinoma	Other caricinomas	IV	2	3	0	1	1	0	2	0	7	0.5	0	4.5	Abnormal	0.833333	1
91	F	Carcinoma	Colorectal	IV	3	1	1	3	1	2	3	0	7	0.5	0	10.5	Abnormal	6.96667	0
